# Supplementary material for: Cofilin Inhibitor Protects against Traumatic Brain Injury-Induced Oxidative Stress and Neuroinflammation
Source: Biology (Basel). 2023 Apr 21;12(4):630. doi: 10.3390/biology12040630 (PMC10136258; doi:10.3390/biology12040630)
Supplement: Supplementary file 1 [file biology-12-00630-s001.zip]

Archive with 1 entries (1 files):
- biology-2286972-Supplementary Material.pdf
